# Supplementary material for: Intergenerational Relations in the Climate Movement: Bridging the Gap toward a Common Goal
Source: Int J Environ Res Public Health. 2022 Dec 23;20(1):233. doi: 10.3390/ijerph20010233 (PMC9819550; doi:10.3390/ijerph20010233)
Supplement: Supplementary file 1 [file ijerph-20-00233-s001.zip]

Archive with 1 entries (1 files):
- ijerph-1957434-supplementary.pdf
